# Supplementary material for: Plants partition the pollinator niche by depositing pollen on different parts of the pollinator body
Source: PLoS One. 2025 May 12;20(5):e0323577. doi: 10.1371/journal.pone.0323577 (PMC12068658; doi:10.1371/journal.pone.0323577)
Supplement: S1 Dataset — (CSV) [file pone.0323577.s006.csv]

Study site	Hummingbird	Hummingbird body part	Plant	Pollen load (median)
Aguarongo	Aglaeactis cupripennis	Base of the bill	Brachyotum confertum	7
Aguarongo	Aglaeactis cupripennis	Base of the bill	Chuquiraga jussieui	7
Aguarongo	Aglaeactis cupripennis	Base of the bill	Salvia corrugata	10
Aguarongo	Aglaeactis cupripennis	Base of the bill	Spartium sp.	5
Aguarongo	Aglaeactis cupripennis	Base of the bill	Vallea stipularis	67.5
Aguarongo	Aglaeactis cupripennis	Forehead	Brachyotum confertum	1
Aguarongo	Aglaeactis cupripennis	Forehead	Salvia corrugata	2
Aguarongo	Aglaeactis cupripennis	Forehead	Spartium sp.	2
Aguarongo	Aglaeactis cupripennis	Forehead	Vallea stipularis	79.5
Aguarongo	Aglaeactis cupripennis	Throat	Brachyotum confertum	48
Aguarongo	Aglaeactis cupripennis	Throat	Vallea stipularis	8
Aguarongo	Aglaeactis cupripennis	Bill	Brachyotum confertum	8
Aguarongo	Aglaeactis cupripennis	Bill	Chuquiraga jussieui	7
Aguarongo	Aglaeactis cupripennis	Bill	Salvia corrugata	12
Aguarongo	Aglaeactis cupripennis	Bill	Spartium sp.	5
Aguarongo	Aglaeactis cupripennis	Bill	Vallea stipularis	2
Aguarongo	Aglaeactis cupripennis	Chest-belly	Brachyotum confertum	8.5
Aguarongo	Aglaeactis cupripennis	Chest-belly	Myrcianthes sp.	1
Aguarongo	Aglaeactis cupripennis	Chest-belly	Salvia corrugata	1
Aguarongo	Aglaeactis cupripennis	Chest-belly	Vallea stipularis	25
Aguarongo	Coeligena iris	Base of the bill	Brachyotum confertum	17
Aguarongo	Coeligena iris	Base of the bill	Fuchsia sp.	8.5
Aguarongo	Coeligena iris	Base of the bill	Gaultheria reticulata	2
Aguarongo	Coeligena iris	Base of the bill	Oreocallis grandiflora	2
Aguarongo	Coeligena iris	Base of the bill	Puya sp.	2
Aguarongo	Coeligena iris	Base of the bill	Tillandsia stenoura	1
Aguarongo	Coeligena iris	Base of the bill	Tropaeolum sp.	1
Aguarongo	Coeligena iris	Base of the bill	Vallea stipularis	3
Aguarongo	Coeligena iris	Forehead	Brachyotum confertum	12
Aguarongo	Coeligena iris	Forehead	Siegiesbeckia mandoni	1
Aguarongo	Coeligena iris	Forehead	Tillandsia stenoura	7
Aguarongo	Coeligena iris	Forehead	Tropaeolum sp.	5
Aguarongo	Coeligena iris	Forehead	Vallea stipularis	19
Aguarongo	Coeligena iris	Throat	Brachyotum confertum	2
Aguarongo	Coeligena iris	Throat	Fuchsia sp.	2
Aguarongo	Coeligena iris	Throat	Gaultheria reticulata	1
Aguarongo	Coeligena iris	Throat	Puya sp.	1
Aguarongo	Coeligena iris	Throat	Vallea stipularis	8
Aguarongo	Coeligena iris	Bill	Brachyotum confertum	7.5
Aguarongo	Coeligena iris	Bill	Puya sp.	1
Aguarongo	Coeligena iris	Bill	Tillandsia stenoura	2
Aguarongo	Coeligena iris	Bill	Tropaeolum sp.	1
Aguarongo	Coeligena iris	Bill	Vallea stipularis	3
Aguarongo	Coeligena iris	Chest-belly	Brachyotum confertum	4
Aguarongo	Coeligena iris	Chest-belly	Tropaeolum sp.	2
Aguarongo	Coeligena iris	Chest-belly	Vallea stipularis	2
Aguarongo	Coeligena iris	Chest-belly	Viola arguta	1
Aguarongo	Lesbia victoriae	Base of the bill	Barnadesia arborea	2
Aguarongo	Lesbia victoriae	Base of the bill	Brachyotum confertum	9.5
Aguarongo	Lesbia victoriae	Base of the bill	Salvia corrugata	3
Aguarongo	Lesbia victoriae	Base of the bill	Spartium sp.	5
Aguarongo	Lesbia victoriae	Base of the bill	Vallea stipularis	27.5
Aguarongo	Lesbia victoriae	Base of the bill	Viola arguta	12
Aguarongo	Lesbia victoriae	Forehead	Barnadesia arborea	4
Aguarongo	Lesbia victoriae	Forehead	Brachyotum confertum	1
Aguarongo	Lesbia victoriae	Forehead	Salvia corrugata	2
Aguarongo	Lesbia victoriae	Forehead	Spartium sp.	1
Aguarongo	Lesbia victoriae	Forehead	Vallea stipularis	20
Aguarongo	Lesbia victoriae	Throat	Brachyotum confertum	52
Aguarongo	Lesbia victoriae	Throat	Vallea stipularis	263
Aguarongo	Lesbia victoriae	Bill	Brachyotum confertum	3
Aguarongo	Lesbia victoriae	Bill	Salvia corrugata	1
Aguarongo	Lesbia victoriae	Bill	Spartium sp.	2
Aguarongo	Lesbia victoriae	Bill	Vallea stipularis	47
Aguarongo	Lesbia victoriae	Chest-belly	Brachyotum confertum	2
Aguarongo	Lesbia victoriae	Chest-belly	Spartium sp.	1
Aguarongo	Lesbia victoriae	Chest-belly	Vallea stipularis	33
Aguarongo	Metallura tyrianthina	Base of the bill	Barnadesia arborea	1
Aguarongo	Metallura tyrianthina	Base of the bill	Bomarea uncifolia	21.5
Aguarongo	Metallura tyrianthina	Base of the bill	Brachyotum confertum	79.5
Aguarongo	Metallura tyrianthina	Base of the bill	Gaultheria reticulata	1
Aguarongo	Metallura tyrianthina	Base of the bill	Myrcianthes sp.	1
Aguarongo	Metallura tyrianthina	Base of the bill	Puya sp.	26
Aguarongo	Metallura tyrianthina	Base of the bill	Salvia corrugata	179
Aguarongo	Metallura tyrianthina	Base of the bill	Tillandsia stenoura	9
Aguarongo	Metallura tyrianthina	Base of the bill	Vallea stipularis	409
Aguarongo	Metallura tyrianthina	Base of the bill	Viola arguta	2.5
Aguarongo	Metallura tyrianthina	Forehead	Barnadesia arborea	1
Aguarongo	Metallura tyrianthina	Forehead	Bomarea uncifolia	5
Aguarongo	Metallura tyrianthina	Forehead	Brachyotum confertum	53
Aguarongo	Metallura tyrianthina	Forehead	Gaultheria glomerata	1
Aguarongo	Metallura tyrianthina	Forehead	Puya sp.	8
Aguarongo	Metallura tyrianthina	Forehead	Salvia corrugata	21
Aguarongo	Metallura tyrianthina	Forehead	Siegiesbeckia mandoni	1
Aguarongo	Metallura tyrianthina	Forehead	Tillandsia buseri	1
Aguarongo	Metallura tyrianthina	Forehead	Tillandsia stenoura	1
Aguarongo	Metallura tyrianthina	Forehead	Vallea stipularis	164
Aguarongo	Metallura tyrianthina	Forehead	Viola arguta	2
Aguarongo	Metallura tyrianthina	Throat	Barnadesia arborea	3
Aguarongo	Metallura tyrianthina	Throat	Brachyotum confertum	228
Aguarongo	Metallura tyrianthina	Throat	Centropogon sp.	1
Aguarongo	Metallura tyrianthina	Throat	Cerastium sp.	1
Aguarongo	Metallura tyrianthina	Throat	Myrcianthes sp.	1
Aguarongo	Metallura tyrianthina	Throat	Puya sp.	3
Aguarongo	Metallura tyrianthina	Throat	Salvia corrugata	5
Aguarongo	Metallura tyrianthina	Throat	Tillandsia complanata	2
Aguarongo	Metallura tyrianthina	Throat	Vallea stipularis	378.5
Aguarongo	Metallura tyrianthina	Throat	Viola arguta	1
Aguarongo	Metallura tyrianthina	Bill	Barnadesia arborea	2
Aguarongo	Metallura tyrianthina	Bill	Brachyotum confertum	20
Aguarongo	Metallura tyrianthina	Bill	Centropogon sp.	8
Aguarongo	Metallura tyrianthina	Bill	Gaultheria glomerata	1
Aguarongo	Metallura tyrianthina	Bill	Puya sp.	92
Aguarongo	Metallura tyrianthina	Bill	Salvia corrugata	84
Aguarongo	Metallura tyrianthina	Bill	Siegiesbeckia mandoni	1
Aguarongo	Metallura tyrianthina	Bill	Tillandsia stenoura	1
Aguarongo	Metallura tyrianthina	Bill	Tropaeolum sp.	1
Aguarongo	Metallura tyrianthina	Bill	Vallea stipularis	40
Aguarongo	Metallura tyrianthina	Bill	Viola arguta	8
Aguarongo	Metallura tyrianthina	Chest-belly	Brachyotum confertum	9
Aguarongo	Metallura tyrianthina	Chest-belly	Gaultheria glomerata	1
Aguarongo	Metallura tyrianthina	Chest-belly	Myrcianthes sp.	1
Aguarongo	Metallura tyrianthina	Chest-belly	Oreocallis grandiflora	1
Aguarongo	Metallura tyrianthina	Chest-belly	Puya sp.	1.5
Aguarongo	Metallura tyrianthina	Chest-belly	Salvia corrugata	6
Aguarongo	Metallura tyrianthina	Chest-belly	Siegiesbeckia mandoni	1
Aguarongo	Metallura tyrianthina	Chest-belly	Vallea stipularis	238.5
Aguarongo	Metallura tyrianthina	Chest-belly	Viola arguta	1
El Gullán	Aglaeactis cupripennis	Base of the bill	Bomarea uncifolia	4
El Gullán	Aglaeactis cupripennis	Base of the bill	Brachyotum confertum	450
El Gullán	Aglaeactis cupripennis	Base of the bill	Disterigma empetrifolium	1
El Gullán	Aglaeactis cupripennis	Base of the bill	Gaultheria reticulata	5
El Gullán	Aglaeactis cupripennis	Base of the bill	Macleania rupestris	23.5
El Gullán	Aglaeactis cupripennis	Base of the bill	Puya sp.	2
El Gullán	Aglaeactis cupripennis	Base of the bill	Stenomesson aurantiacum	1
El Gullán	Aglaeactis cupripennis	Base of the bill	Tillandsia complanata	12
El Gullán	Aglaeactis cupripennis	Forehead	Bomarea uncifolia	1
El Gullán	Aglaeactis cupripennis	Forehead	Brachyotum confertum	98
El Gullán	Aglaeactis cupripennis	Forehead	Disterigma empetrifolium	2
El Gullán	Aglaeactis cupripennis	Forehead	Gaultheria reticulata	1
El Gullán	Aglaeactis cupripennis	Forehead	Macleania rupestris	19
El Gullán	Aglaeactis cupripennis	Forehead	Puya sp.	2
El Gullán	Aglaeactis cupripennis	Forehead	Vallea stipularis	3
El Gullán	Aglaeactis cupripennis	Throat	Bomarea uncifolia	2
El Gullán	Aglaeactis cupripennis	Throat	Brachyotum confertum	597.5
El Gullán	Aglaeactis cupripennis	Throat	Gaultheria reticulata	2.5
El Gullán	Aglaeactis cupripennis	Throat	Macleania rupestris	9.5
El Gullán	Aglaeactis cupripennis	Throat	Myrcianthes sp.	1
El Gullán	Aglaeactis cupripennis	Throat	Puya sp.	1
El Gullán	Aglaeactis cupripennis	Throat	Tillandsia complanata	4
El Gullán	Aglaeactis cupripennis	Bill	Brachyotum confertum	118
El Gullán	Aglaeactis cupripennis	Bill	Gaultheria reticulata	6
El Gullán	Aglaeactis cupripennis	Bill	Macleania rupestris	55.5
El Gullán	Aglaeactis cupripennis	Bill	Monnina sp.	9
El Gullán	Aglaeactis cupripennis	Bill	Puya sp.	2.5
El Gullán	Aglaeactis cupripennis	Bill	Tillandsia complanata	8
El Gullán	Aglaeactis cupripennis	Chest-belly	Bomarea uncifolia	2
El Gullán	Aglaeactis cupripennis	Chest-belly	Brachyotum confertum	51
El Gullán	Aglaeactis cupripennis	Chest-belly	Gaultheria reticulata	1
El Gullán	Aglaeactis cupripennis	Chest-belly	Macleania rupestris	1
El Gullán	Aglaeactis cupripennis	Chest-belly	Vallea stipularis	1
El Gullán	Coeligena iris	Base of the bill	Bomarea uncifolia	4
El Gullán	Coeligena iris	Base of the bill	Brachyotum confertum	10
El Gullán	Coeligena iris	Base of the bill	Fuchsia sp.	1
El Gullán	Coeligena iris	Base of the bill	Gaultheria reticulata	3
El Gullán	Coeligena iris	Base of the bill	Macleania rupestris	2
El Gullán	Coeligena iris	Base of the bill	Mutisia sp.	4
El Gullán	Coeligena iris	Base of the bill	Oreocallis grandiflora	1
El Gullán	Coeligena iris	Base of the bill	Puya sp.	31
El Gullán	Coeligena iris	Base of the bill	Tillandsia complanata	4
El Gullán	Coeligena iris	Base of the bill	Tillandsia stenoura	3
El Gullán	Coeligena iris	Base of the bill	Viola arguta	2
El Gullán	Coeligena iris	Forehead	Bomarea uncifolia	8
El Gullán	Coeligena iris	Forehead	Brachyotum confertum	7
El Gullán	Coeligena iris	Forehead	Gaultheria reticulata	2
El Gullán	Coeligena iris	Forehead	Macleania rupestris	1
El Gullán	Coeligena iris	Forehead	Mutisia sp.	1
El Gullán	Coeligena iris	Forehead	Puya sp.	22
El Gullán	Coeligena iris	Forehead	Siegiesbeckia mandoni	1
El Gullán	Coeligena iris	Forehead	Tillandsia complanata	1
El Gullán	Coeligena iris	Forehead	Vallea stipularis	1
El Gullán	Coeligena iris	Forehead	Viola arguta	1
El Gullán	Coeligena iris	Throat	Bomarea uncifolia	4
El Gullán	Coeligena iris	Throat	Brachyotum confertum	17
El Gullán	Coeligena iris	Throat	Fuchsia sp.	2
El Gullán	Coeligena iris	Throat	Gaultheria reticulata	8
El Gullán	Coeligena iris	Throat	Macleania rupestris	1
El Gullán	Coeligena iris	Throat	Mutisia sp.	1
El Gullán	Coeligena iris	Throat	Oreocallis grandiflora	1
El Gullán	Coeligena iris	Throat	Puya sp.	8
El Gullán	Coeligena iris	Throat	Siegiesbeckia mandoni	1
El Gullán	Coeligena iris	Throat	Vallea stipularis	1
El Gullán	Coeligena iris	Throat	Viola arguta	2
El Gullán	Coeligena iris	Bill	Bomarea uncifolia	6.5
El Gullán	Coeligena iris	Bill	Brachyotum confertum	3
El Gullán	Coeligena iris	Bill	Gaultheria reticulata	6.5
El Gullán	Coeligena iris	Bill	Macleania rupestris	4
El Gullán	Coeligena iris	Bill	Mutisia sp.	51
El Gullán	Coeligena iris	Bill	Oxalis sp.	3
El Gullán	Coeligena iris	Bill	Passiflora cumbalensis	2
El Gullán	Coeligena iris	Bill	Puya sp.	12
El Gullán	Coeligena iris	Bill	Tillandsia complanata	12
El Gullán	Coeligena iris	Bill	Tillandsia stenoura	1
El Gullán	Coeligena iris	Bill	Tristerix longebracteatus	2
El Gullán	Coeligena iris	Bill	Vallea stipularis	1
El Gullán	Coeligena iris	Chest-belly	Bomarea uncifolia	2.5
El Gullán	Coeligena iris	Chest-belly	Brachyotum confertum	2
El Gullán	Coeligena iris	Chest-belly	Gaultheria reticulata	1
El Gullán	Coeligena iris	Chest-belly	Macleania rupestris	2
El Gullán	Coeligena iris	Chest-belly	Mutisia sp.	1
El Gullán	Coeligena iris	Chest-belly	Puya sp.	3
El Gullán	Coeligena iris	Chest-belly	Tillandsia stenoura	1
El Gullán	Heliangelus viola	Base of the bill	Bomarea uncifolia	1.5
El Gullán	Heliangelus viola	Base of the bill	Brachyotum confertum	2.5
El Gullán	Heliangelus viola	Base of the bill	Gaiadendron punctatum	1
El Gullán	Heliangelus viola	Base of the bill	Gaultheria reticulata	11
El Gullán	Heliangelus viola	Base of the bill	Macleania rupestris	11
El Gullán	Heliangelus viola	Base of the bill	Myrcianthes sp.	3.5
El Gullán	Heliangelus viola	Base of the bill	Puya sp.	4
El Gullán	Heliangelus viola	Base of the bill	Siegiesbeckia mandoni	1
El Gullán	Heliangelus viola	Base of the bill	Vallea stipularis	6
El Gullán	Heliangelus viola	Base of the bill	Viola arguta	1
El Gullán	Heliangelus viola	Forehead	Bomarea uncifolia	1
El Gullán	Heliangelus viola	Forehead	Brachyotum confertum	1
El Gullán	Heliangelus viola	Forehead	Gaiadendron punctatum	1
El Gullán	Heliangelus viola	Forehead	Gaultheria reticulata	2.5
El Gullán	Heliangelus viola	Forehead	Macleania rupestris	3.5
El Gullán	Heliangelus viola	Forehead	Myrcianthes sp.	7.5
El Gullán	Heliangelus viola	Forehead	Oreocallis grandiflora	1
El Gullán	Heliangelus viola	Forehead	Puya sp.	6
El Gullán	Heliangelus viola	Forehead	Salvia corrugata	11
El Gullán	Heliangelus viola	Forehead	Siegiesbeckia mandoni	1
El Gullán	Heliangelus viola	Forehead	Vallea stipularis	1
El Gullán	Heliangelus viola	Throat	Bomarea uncifolia	1
El Gullán	Heliangelus viola	Throat	Brachyotum confertum	2
El Gullán	Heliangelus viola	Throat	Gaultheria reticulata	8
El Gullán	Heliangelus viola	Throat	Macleania rupestris	8
El Gullán	Heliangelus viola	Throat	Myrcianthes sp.	9
El Gullán	Heliangelus viola	Throat	Oreocallis grandiflora	1
El Gullán	Heliangelus viola	Throat	Pernettya sp.	115
El Gullán	Heliangelus viola	Throat	Puya sp.	2.5
El Gullán	Heliangelus viola	Throat	Siegiesbeckia mandoni	1
El Gullán	Heliangelus viola	Throat	Vallea stipularis	1.5
El Gullán	Heliangelus viola	Bill	Bomarea uncifolia	3
El Gullán	Heliangelus viola	Bill	Brachyotum confertum	1.5
El Gullán	Heliangelus viola	Bill	Fuchsia sp.	1
El Gullán	Heliangelus viola	Bill	Gaiadendron punctatum	1
El Gullán	Heliangelus viola	Bill	Gaultheria reticulata	31
El Gullán	Heliangelus viola	Bill	Macleania rupestris	7
El Gullán	Heliangelus viola	Bill	Myrcianthes sp.	9.5
El Gullán	Heliangelus viola	Bill	Puya sp.	2
El Gullán	Heliangelus viola	Bill	Salvia corrugata	1
El Gullán	Heliangelus viola	Bill	Stenomesson aurantiacum	1
El Gullán	Heliangelus viola	Bill	Tillandsia stenoura	2
El Gullán	Heliangelus viola	Bill	Vallea stipularis	1
El Gullán	Heliangelus viola	Bill	Viola arguta	1
El Gullán	Heliangelus viola	Chest-belly	Brachyotum confertum	3.5
El Gullán	Heliangelus viola	Chest-belly	Gaultheria reticulata	11
El Gullán	Heliangelus viola	Chest-belly	Macleania rupestris	2
El Gullán	Heliangelus viola	Chest-belly	Myrcianthes sp.	2
El Gullán	Heliangelus viola	Chest-belly	Tillandsia complanata	1
El Gullán	Heliangelus viola	Chest-belly	Tristerix longebracteatus	1
El Gullán	Lesbia nuna	Base of the bill	Bomarea uncifolia	1223
El Gullán	Lesbia nuna	Base of the bill	Brachyotum confertum	6
El Gullán	Lesbia nuna	Base of the bill	Gaiadendron punctatum	398
El Gullán	Lesbia nuna	Base of the bill	Gaultheria reticulata	1
El Gullán	Lesbia nuna	Base of the bill	Macleania rupestris	7
El Gullán	Lesbia nuna	Base of the bill	Myrcianthes sp.	1
El Gullán	Lesbia nuna	Base of the bill	Siegiesbeckia mandoni	2
El Gullán	Lesbia nuna	Base of the bill	Viola arguta	19
El Gullán	Lesbia nuna	Forehead	Bomarea uncifolia	24
El Gullán	Lesbia nuna	Forehead	Brachyotum confertum	9
El Gullán	Lesbia nuna	Forehead	Gaiadendron punctatum	108
El Gullán	Lesbia nuna	Forehead	Myrcianthes sp.	3
El Gullán	Lesbia nuna	Forehead	Pernettya sp.	1
El Gullán	Lesbia nuna	Forehead	Viola arguta	5
El Gullán	Lesbia nuna	Throat	Bomarea uncifolia	129
El Gullán	Lesbia nuna	Throat	Brachyotum confertum	2
El Gullán	Lesbia nuna	Throat	Gaiadendron punctatum	420
El Gullán	Lesbia nuna	Throat	Gaultheria reticulata	1
El Gullán	Lesbia nuna	Throat	Viola arguta	3
El Gullán	Lesbia nuna	Bill	Bomarea uncifolia	6
El Gullán	Lesbia nuna	Bill	Brachyotum confertum	38
El Gullán	Lesbia nuna	Bill	Gaiadendron punctatum	7
El Gullán	Lesbia nuna	Bill	Gaultheria reticulata	1
El Gullán	Lesbia nuna	Bill	Macleania rupestris	19
El Gullán	Lesbia nuna	Bill	Myrcianthes sp.	4
El Gullán	Lesbia nuna	Bill	Viola arguta	2
El Gullán	Lesbia nuna	Chest-belly	Bomarea uncifolia	4
El Gullán	Lesbia nuna	Chest-belly	Brachyotum confertum	9
El Gullán	Lesbia nuna	Chest-belly	Gaiadendron punctatum	33
El Gullán	Lesbia nuna	Chest-belly	Gaultheria reticulata	1
El Gullán	Lesbia nuna	Chest-belly	Macleania rupestris	1
El Gullán	Lesbia nuna	Chest-belly	Salvia corrugata	2
El Gullán	Lesbia nuna	Chest-belly	Viola arguta	1
El Gullán	Metallura tyrianthina	Base of the bill	Bomarea uncifolia	32
El Gullán	Metallura tyrianthina	Base of the bill	Brachyotum confertum	46
El Gullán	Metallura tyrianthina	Base of the bill	Gaiadendron punctatum	5
El Gullán	Metallura tyrianthina	Base of the bill	Gaultheria glomerata	2
El Gullán	Metallura tyrianthina	Base of the bill	Gaultheria reticulata	5.5
El Gullán	Metallura tyrianthina	Base of the bill	Macleania rupestris	4
El Gullán	Metallura tyrianthina	Base of the bill	Monnina sp.	1
El Gullán	Metallura tyrianthina	Base of the bill	Myrcianthes sp.	2
El Gullán	Metallura tyrianthina	Base of the bill	Puya sp.	1
El Gullán	Metallura tyrianthina	Base of the bill	Salvia corrugata	597.5
El Gullán	Metallura tyrianthina	Base of the bill	Siegiesbeckia mandoni	1
El Gullán	Metallura tyrianthina	Base of the bill	Tillandsia buseri	209
El Gullán	Metallura tyrianthina	Base of the bill	Tillandsia complanata	1
El Gullán	Metallura tyrianthina	Base of the bill	Tillandsia stenoura	25
El Gullán	Metallura tyrianthina	Base of the bill	Tristerix longebracteatus	2
El Gullán	Metallura tyrianthina	Base of the bill	Vallea stipularis	18.5
El Gullán	Metallura tyrianthina	Base of the bill	Viola arguta	16
El Gullán	Metallura tyrianthina	Forehead	Bomarea uncifolia	1
El Gullán	Metallura tyrianthina	Forehead	Brachyotum confertum	27.5
El Gullán	Metallura tyrianthina	Forehead	Gaiadendron punctatum	4
El Gullán	Metallura tyrianthina	Forehead	Gaultheria glomerata	3
El Gullán	Metallura tyrianthina	Forehead	Gaultheria reticulata	1.5
El Gullán	Metallura tyrianthina	Forehead	Macleania rupestris	3
El Gullán	Metallura tyrianthina	Forehead	Myrcianthes sp.	1
El Gullán	Metallura tyrianthina	Forehead	Puya sp.	1
El Gullán	Metallura tyrianthina	Forehead	Salvia corrugata	38
El Gullán	Metallura tyrianthina	Forehead	Stenomesson aurantiacum	2
El Gullán	Metallura tyrianthina	Forehead	Tillandsia buseri	5
El Gullán	Metallura tyrianthina	Forehead	Tillandsia stenoura	6
El Gullán	Metallura tyrianthina	Forehead	Vallea stipularis	11.5
El Gullán	Metallura tyrianthina	Forehead	Viola arguta	1
El Gullán	Metallura tyrianthina	Throat	Bomarea uncifolia	4
El Gullán	Metallura tyrianthina	Throat	Brachyotum confertum	75
El Gullán	Metallura tyrianthina	Throat	Gaiadendron punctatum	20
El Gullán	Metallura tyrianthina	Throat	Gaultheria reticulata	3
El Gullán	Metallura tyrianthina	Throat	Macleania rupestris	4
El Gullán	Metallura tyrianthina	Throat	Myrcianthes sp.	2
El Gullán	Metallura tyrianthina	Throat	Puya sp.	1
El Gullán	Metallura tyrianthina	Throat	Rubus floribundus	2
El Gullán	Metallura tyrianthina	Throat	Salvia corrugata	422
El Gullán	Metallura tyrianthina	Throat	Stenomesson aurantiacum	3
El Gullán	Metallura tyrianthina	Throat	Tillandsia buseri	13
El Gullán	Metallura tyrianthina	Throat	Tillandsia stenoura	2.5
El Gullán	Metallura tyrianthina	Throat	Tristerix longebracteatus	1
El Gullán	Metallura tyrianthina	Throat	Vallea stipularis	30.5
El Gullán	Metallura tyrianthina	Throat	Viola arguta	1
El Gullán	Metallura tyrianthina	Bill	Bomarea uncifolia	5
El Gullán	Metallura tyrianthina	Bill	Brachyotum confertum	12.5
El Gullán	Metallura tyrianthina	Bill	Cerastium sp.	1
El Gullán	Metallura tyrianthina	Bill	Gaiadendron punctatum	4.5
El Gullán	Metallura tyrianthina	Bill	Gaultheria glomerata	6
El Gullán	Metallura tyrianthina	Bill	Gaultheria reticulata	6
El Gullán	Metallura tyrianthina	Bill	Macleania rupestris	4
El Gullán	Metallura tyrianthina	Bill	Myrcianthes sp.	2
El Gullán	Metallura tyrianthina	Bill	Puya sp.	1.5
El Gullán	Metallura tyrianthina	Bill	Salvia corrugata	8
El Gullán	Metallura tyrianthina	Bill	Stenomesson aurantiacum	1
El Gullán	Metallura tyrianthina	Bill	Tillandsia buseri	46.5
El Gullán	Metallura tyrianthina	Bill	Tillandsia stenoura	18
El Gullán	Metallura tyrianthina	Bill	Vallea stipularis	1
El Gullán	Metallura tyrianthina	Bill	Viola arguta	5
El Gullán	Metallura tyrianthina	Chest-belly	Bomarea uncifolia	4.5
El Gullán	Metallura tyrianthina	Chest-belly	Brachyotum confertum	13
El Gullán	Metallura tyrianthina	Chest-belly	Fuchsia sp.	1
El Gullán	Metallura tyrianthina	Chest-belly	Gaiadendron punctatum	13.5
El Gullán	Metallura tyrianthina	Chest-belly	Gaultheria reticulata	3
El Gullán	Metallura tyrianthina	Chest-belly	Macleania rupestris	3
El Gullán	Metallura tyrianthina	Chest-belly	Myrcianthes sp.	2
El Gullán	Metallura tyrianthina	Chest-belly	Puya sp.	2
El Gullán	Metallura tyrianthina	Chest-belly	Salvia corrugata	77
El Gullán	Metallura tyrianthina	Chest-belly	Tillandsia buseri	2
El Gullán	Metallura tyrianthina	Chest-belly	Vallea stipularis	7
El Gullán	Metallura tyrianthina	Chest-belly	Viola arguta	1
La Tranca	Aglaeactis cupripennis	Base of the bill	Barnadesia arborea	6
La Tranca	Aglaeactis cupripennis	Base of the bill	Brachyotum confertum	45.5
La Tranca	Aglaeactis cupripennis	Base of the bill	Fuchsia sp.	1
La Tranca	Aglaeactis cupripennis	Base of the bill	Gaultheria reticulata	2
La Tranca	Aglaeactis cupripennis	Base of the bill	Macleania rupestris	99
La Tranca	Aglaeactis cupripennis	Base of the bill	Oreocallis grandiflora	1
La Tranca	Aglaeactis cupripennis	Base of the bill	Salvia corrugata	115
La Tranca	Aglaeactis cupripennis	Base of the bill	Stenomesson aurantiacum	1
La Tranca	Aglaeactis cupripennis	Base of the bill	Tillandsia stenoura	1
La Tranca	Aglaeactis cupripennis	Base of the bill	Vallea stipularis	4
La Tranca	Aglaeactis cupripennis	Forehead	Brachyotum confertum	17.5
La Tranca	Aglaeactis cupripennis	Forehead	Gaiadendron punctatum	1
La Tranca	Aglaeactis cupripennis	Forehead	Gaultheria reticulata	3
La Tranca	Aglaeactis cupripennis	Forehead	Oreocallis grandiflora	1
La Tranca	Aglaeactis cupripennis	Forehead	Salvia corrugata	19
La Tranca	Aglaeactis cupripennis	Forehead	Vallea stipularis	9
La Tranca	Aglaeactis cupripennis	Throat	Barnadesia arborea	3
La Tranca	Aglaeactis cupripennis	Throat	Brachyotum confertum	18.5
La Tranca	Aglaeactis cupripennis	Throat	Fuchsia sp.	1
La Tranca	Aglaeactis cupripennis	Throat	Gaultheria reticulata	3
La Tranca	Aglaeactis cupripennis	Throat	Macleania rupestris	7
La Tranca	Aglaeactis cupripennis	Throat	Salvia corrugata	12
La Tranca	Aglaeactis cupripennis	Throat	Stenomesson aurantiacum	1
La Tranca	Aglaeactis cupripennis	Throat	Vallea stipularis	3
La Tranca	Aglaeactis cupripennis	Bill	Barnadesia arborea	2
La Tranca	Aglaeactis cupripennis	Bill	Brachyotum confertum	11
La Tranca	Aglaeactis cupripennis	Bill	Fuchsia sp.	1
La Tranca	Aglaeactis cupripennis	Bill	Macleania rupestris	5.5
La Tranca	Aglaeactis cupripennis	Bill	Oreocallis grandiflora	1
La Tranca	Aglaeactis cupripennis	Bill	Salvia corrugata	2
La Tranca	Aglaeactis cupripennis	Bill	Stenomesson aurantiacum	1
La Tranca	Aglaeactis cupripennis	Bill	Vallea stipularis	3
La Tranca	Aglaeactis cupripennis	Chest-belly	Brachyotum confertum	8.5
La Tranca	Aglaeactis cupripennis	Chest-belly	Oreocallis grandiflora	1
La Tranca	Aglaeactis cupripennis	Chest-belly	Salvia corrugata	2
La Tranca	Aglaeactis cupripennis	Chest-belly	Stenomesson aurantiacum	1
La Tranca	Aglaeactis cupripennis	Chest-belly	Vallea stipularis	3
La Tranca	Coeligena iris	Base of the bill	Brachyotum confertum	39
La Tranca	Coeligena iris	Base of the bill	Tillandsia stenoura	2
La Tranca	Coeligena iris	Base of the bill	Vallea stipularis	1
La Tranca	Coeligena iris	Forehead	Brachyotum confertum	18
La Tranca	Coeligena iris	Forehead	Tillandsia stenoura	1
La Tranca	Coeligena iris	Throat	Brachyotum confertum	16
La Tranca	Coeligena iris	Throat	Oreocallis grandiflora	1
La Tranca	Coeligena iris	Bill	Brachyotum confertum	4
La Tranca	Coeligena iris	Chest-belly	Brachyotum confertum	4
La Tranca	Coeligena iris	Chest-belly	Oreocallis grandiflora	2
La Tranca	Eriocnemis vestita	Base of the bill	Brachyotum confertum	88
La Tranca	Eriocnemis vestita	Base of the bill	Gaultheria reticulata	1
La Tranca	Eriocnemis vestita	Base of the bill	Macleania rupestris	128
La Tranca	Eriocnemis vestita	Base of the bill	Myrcianthes sp.	146
La Tranca	Eriocnemis vestita	Base of the bill	Oreocallis grandiflora	716
La Tranca	Eriocnemis vestita	Base of the bill	Rubus floribundus	1
La Tranca	Eriocnemis vestita	Base of the bill	Tillandsia buseri	2
La Tranca	Eriocnemis vestita	Forehead	Brachyotum confertum	54
La Tranca	Eriocnemis vestita	Forehead	Macleania rupestris	8
La Tranca	Eriocnemis vestita	Forehead	Myrcianthes sp.	9.5
La Tranca	Eriocnemis vestita	Forehead	Oreocallis grandiflora	64
La Tranca	Eriocnemis vestita	Throat	Brachyotum confertum	64
La Tranca	Eriocnemis vestita	Throat	Macleania rupestris	12.5
La Tranca	Eriocnemis vestita	Throat	Myrcianthes sp.	17
La Tranca	Eriocnemis vestita	Throat	Oreocallis grandiflora	83.5
La Tranca	Eriocnemis vestita	Throat	Tillandsia buseri	2
La Tranca	Eriocnemis vestita	Throat	Viola arguta	1
La Tranca	Eriocnemis vestita	Bill	Brachyotum confertum	31
La Tranca	Eriocnemis vestita	Bill	Macleania rupestris	68
La Tranca	Eriocnemis vestita	Bill	Myrcianthes sp.	14
La Tranca	Eriocnemis vestita	Bill	Oreocallis grandiflora	33
La Tranca	Eriocnemis vestita	Bill	Salvia corrugata	3.5
La Tranca	Eriocnemis vestita	Chest-belly	Brachyotum confertum	15
La Tranca	Eriocnemis vestita	Chest-belly	Macleania rupestris	9
La Tranca	Eriocnemis vestita	Chest-belly	Myrcianthes sp.	1
La Tranca	Eriocnemis vestita	Chest-belly	Oreocallis grandiflora	2
La Tranca	Eriocnemis vestita	Chest-belly	Rubus floribundus	2
La Tranca	Eriocnemis vestita	Chest-belly	Tillandsia buseri	1
La Tranca	Eriocnemis vestita	Chest-belly	Viola arguta	102
La Tranca	Heliangelus viola	Base of the bill	Axinaea merianiae	5
La Tranca	Heliangelus viola	Base of the bill	Bomarea uncifolia	2
La Tranca	Heliangelus viola	Base of the bill	Brachyotum confertum	31
La Tranca	Heliangelus viola	Base of the bill	Clinopodium sp.	1
La Tranca	Heliangelus viola	Base of the bill	Fuchsia sp.	2
La Tranca	Heliangelus viola	Base of the bill	Gaiadendron punctatum	2
La Tranca	Heliangelus viola	Base of the bill	Gaultheria reticulata	66
La Tranca	Heliangelus viola	Base of the bill	Macleania rupestris	57.5
La Tranca	Heliangelus viola	Base of the bill	Myrcianthes sp.	4
La Tranca	Heliangelus viola	Base of the bill	Oreocallis grandiflora	1
La Tranca	Heliangelus viola	Base of the bill	Passiflora cumbalensis	1
La Tranca	Heliangelus viola	Base of the bill	Salvia corrugata	7
La Tranca	Heliangelus viola	Base of the bill	Siegiesbeckia mandoni	1
La Tranca	Heliangelus viola	Base of the bill	Solanum sp.	1
La Tranca	Heliangelus viola	Base of the bill	Stenomesson aurantiacum	1
La Tranca	Heliangelus viola	Base of the bill	Tillandsia stenoura	1
La Tranca	Heliangelus viola	Base of the bill	Vallea stipularis	3
La Tranca	Heliangelus viola	Base of the bill	Viola arguta	2
La Tranca	Heliangelus viola	Forehead	Axinaea merianiae	4.5
La Tranca	Heliangelus viola	Forehead	Barnadesia arborea	5
La Tranca	Heliangelus viola	Forehead	Brachyotum confertum	21.5
La Tranca	Heliangelus viola	Forehead	Fuchsia sp.	1.5
La Tranca	Heliangelus viola	Forehead	Gaiadendron punctatum	1
La Tranca	Heliangelus viola	Forehead	Gaultheria glomerata	5
La Tranca	Heliangelus viola	Forehead	Gaultheria reticulata	8
La Tranca	Heliangelus viola	Forehead	Macleania rupestris	6
La Tranca	Heliangelus viola	Forehead	Myrcianthes sp.	4.5
La Tranca	Heliangelus viola	Forehead	Oreocallis grandiflora	1
La Tranca	Heliangelus viola	Forehead	Salvia corrugata	2
La Tranca	Heliangelus viola	Forehead	Solanum sp.	1
La Tranca	Heliangelus viola	Forehead	Vallea stipularis	2
La Tranca	Heliangelus viola	Throat	Axinaea merianiae	2.5
La Tranca	Heliangelus viola	Throat	Barnadesia arborea	5
La Tranca	Heliangelus viola	Throat	Bomarea uncifolia	1
La Tranca	Heliangelus viola	Throat	Brachyotum confertum	16
La Tranca	Heliangelus viola	Throat	Centropogon sp.	1
La Tranca	Heliangelus viola	Throat	Fuchsia sp.	1
La Tranca	Heliangelus viola	Throat	Gaiadendron punctatum	1.5
La Tranca	Heliangelus viola	Throat	Gaultheria reticulata	22.5
La Tranca	Heliangelus viola	Throat	Macleania rupestris	110
La Tranca	Heliangelus viola	Throat	Myrcianthes sp.	2
La Tranca	Heliangelus viola	Throat	Oreocallis grandiflora	1
La Tranca	Heliangelus viola	Throat	Salvia corrugata	1
La Tranca	Heliangelus viola	Throat	Tillandsia stenoura	1
La Tranca	Heliangelus viola	Throat	Vallea stipularis	4
La Tranca	Heliangelus viola	Throat	Viola arguta	1.5
La Tranca	Heliangelus viola	Bill	Axinaea merianiae	1
La Tranca	Heliangelus viola	Bill	Bomarea uncifolia	2.5
La Tranca	Heliangelus viola	Bill	Brachyotum confertum	13
La Tranca	Heliangelus viola	Bill	Gaultheria reticulata	5
La Tranca	Heliangelus viola	Bill	Macleania rupestris	7.5
La Tranca	Heliangelus viola	Bill	Myrcianthes sp.	2.5
La Tranca	Heliangelus viola	Bill	Oreocallis grandiflora	1
La Tranca	Heliangelus viola	Bill	Salvia corrugata	5.5
La Tranca	Heliangelus viola	Bill	Siegiesbeckia mandoni	1
La Tranca	Heliangelus viola	Bill	Tillandsia stenoura	1
La Tranca	Heliangelus viola	Bill	Vallea stipularis	26
La Tranca	Heliangelus viola	Bill	Viola arguta	1
La Tranca	Heliangelus viola	Chest-belly	Axinaea merianiae	1
La Tranca	Heliangelus viola	Chest-belly	Bomarea uncifolia	1
La Tranca	Heliangelus viola	Chest-belly	Brachyotum confertum	8
La Tranca	Heliangelus viola	Chest-belly	Fuchsia sp.	5
La Tranca	Heliangelus viola	Chest-belly	Gaultheria reticulata	2
La Tranca	Heliangelus viola	Chest-belly	Macleania rupestris	5
La Tranca	Heliangelus viola	Chest-belly	Myrcianthes sp.	3
La Tranca	Heliangelus viola	Chest-belly	Oreocallis grandiflora	1
La Tranca	Heliangelus viola	Chest-belly	Passiflora cumbalensis	1
La Tranca	Heliangelus viola	Chest-belly	Salvia corrugata	1
La Tranca	Heliangelus viola	Chest-belly	Tillandsia stenoura	1
La Tranca	Heliangelus viola	Chest-belly	Vallea stipularis	8
La Tranca	Heliangelus viola	Chest-belly	Viola arguta	1
La Tranca	Lesbia nuna	Base of the bill	Axinaea merianiae	4
La Tranca	Lesbia nuna	Base of the bill	Brachyotum confertum	13
La Tranca	Lesbia nuna	Base of the bill	Castilleja sp.	1
La Tranca	Lesbia nuna	Base of the bill	Centropogon sp.	8
La Tranca	Lesbia nuna	Base of the bill	Clinopodium sp.	1
La Tranca	Lesbia nuna	Base of the bill	Gaultheria reticulata	1
La Tranca	Lesbia nuna	Base of the bill	Macleania rupestris	8.5
La Tranca	Lesbia nuna	Base of the bill	Monnina sp.	1
La Tranca	Lesbia nuna	Base of the bill	Myrcianthes sp.	2
La Tranca	Lesbia nuna	Base of the bill	Salvia corrugata	11
La Tranca	Lesbia nuna	Base of the bill	Tillandsia stenoura	1
La Tranca	Lesbia nuna	Base of the bill	Vallea stipularis	359
La Tranca	Lesbia nuna	Base of the bill	Viola arguta	148
La Tranca	Lesbia nuna	Forehead	Axinaea merianiae	1
La Tranca	Lesbia nuna	Forehead	Brachyotum confertum	22
La Tranca	Lesbia nuna	Forehead	Castilleja sp.	1
La Tranca	Lesbia nuna	Forehead	Centropogon sp.	5
La Tranca	Lesbia nuna	Forehead	Gaultheria reticulata	1
La Tranca	Lesbia nuna	Forehead	Macleania rupestris	6.5
La Tranca	Lesbia nuna	Forehead	Myrcianthes sp.	1
La Tranca	Lesbia nuna	Forehead	Puya sp.	3
La Tranca	Lesbia nuna	Forehead	Salvia corrugata	3.5
La Tranca	Lesbia nuna	Forehead	Siegiesbeckia mandoni	1
La Tranca	Lesbia nuna	Forehead	Tillandsia stenoura	1
La Tranca	Lesbia nuna	Forehead	Vallea stipularis	51
La Tranca	Lesbia nuna	Forehead	Viola arguta	1
La Tranca	Lesbia nuna	Throat	Axinaea merianiae	2
La Tranca	Lesbia nuna	Throat	Barnadesia arborea	4
La Tranca	Lesbia nuna	Throat	Brachyotum confertum	78
La Tranca	Lesbia nuna	Throat	Centropogon sp.	10
La Tranca	Lesbia nuna	Throat	Gaiadendron punctatum	3
La Tranca	Lesbia nuna	Throat	Gaultheria reticulata	2
La Tranca	Lesbia nuna	Throat	Macleania rupestris	12.5
La Tranca	Lesbia nuna	Throat	Myrcianthes sp.	5
La Tranca	Lesbia nuna	Throat	Oxalis sp.	1
La Tranca	Lesbia nuna	Throat	Puya sp.	2
La Tranca	Lesbia nuna	Throat	Salvia corrugata	3
La Tranca	Lesbia nuna	Throat	Siegiesbeckia mandoni	1
La Tranca	Lesbia nuna	Throat	Vallea stipularis	675
La Tranca	Lesbia nuna	Throat	Viola arguta	4
La Tranca	Lesbia nuna	Bill	Axinaea merianiae	1.5
La Tranca	Lesbia nuna	Bill	Brachyotum confertum	49
La Tranca	Lesbia nuna	Bill	Gaiadendron punctatum	1
La Tranca	Lesbia nuna	Bill	Gaultheria reticulata	4.5
La Tranca	Lesbia nuna	Bill	Macleania rupestris	7
La Tranca	Lesbia nuna	Bill	Myrcianthes sp.	2
La Tranca	Lesbia nuna	Bill	Passiflora cumbalensis	1
La Tranca	Lesbia nuna	Bill	Salvia corrugata	13.5
La Tranca	Lesbia nuna	Bill	Siegiesbeckia mandoni	1
La Tranca	Lesbia nuna	Bill	Tillandsia stenoura	1
La Tranca	Lesbia nuna	Bill	Vallea stipularis	285.5
La Tranca	Lesbia nuna	Bill	Viola arguta	11
La Tranca	Lesbia nuna	Chest-belly	Axinaea merianiae	1
La Tranca	Lesbia nuna	Chest-belly	Barnadesia arborea	1
La Tranca	Lesbia nuna	Chest-belly	Brachyotum confertum	17.5
La Tranca	Lesbia nuna	Chest-belly	Fuchsia sp.	1
La Tranca	Lesbia nuna	Chest-belly	Macleania rupestris	2
La Tranca	Lesbia nuna	Chest-belly	Myrcianthes sp.	63
La Tranca	Lesbia nuna	Chest-belly	Salvia corrugata	3
La Tranca	Lesbia nuna	Chest-belly	Siegiesbeckia mandoni	1
La Tranca	Lesbia nuna	Chest-belly	Vallea stipularis	107
La Tranca	Lesbia nuna	Chest-belly	Viola arguta	1.5
La Tranca	Lesbia victoriae	Base of the bill	Barnadesia arborea	1
La Tranca	Lesbia victoriae	Base of the bill	Brachyotum confertum	86
La Tranca	Lesbia victoriae	Base of the bill	Macleania rupestris	1
La Tranca	Lesbia victoriae	Base of the bill	Myrcianthes sp.	2
La Tranca	Lesbia victoriae	Base of the bill	Oreocallis grandiflora	1
La Tranca	Lesbia victoriae	Base of the bill	Salvia corrugata	488.5
La Tranca	Lesbia victoriae	Base of the bill	Vallea stipularis	2
La Tranca	Lesbia victoriae	Forehead	Brachyotum confertum	35.5
La Tranca	Lesbia victoriae	Forehead	Macleania rupestris	1
La Tranca	Lesbia victoriae	Forehead	Oreocallis grandiflora	1
La Tranca	Lesbia victoriae	Forehead	Oxalis sp.	1
La Tranca	Lesbia victoriae	Forehead	Salvia corrugata	18.5
La Tranca	Lesbia victoriae	Forehead	Vallea stipularis	1
La Tranca	Lesbia victoriae	Throat	Brachyotum confertum	53
La Tranca	Lesbia victoriae	Throat	Myrcianthes sp.	2
La Tranca	Lesbia victoriae	Throat	Oxalis sp.	4
La Tranca	Lesbia victoriae	Throat	Salvia corrugata	24.5
La Tranca	Lesbia victoriae	Throat	Vallea stipularis	2
La Tranca	Lesbia victoriae	Bill	Brachyotum confertum	217
La Tranca	Lesbia victoriae	Bill	Gaultheria reticulata	1
La Tranca	Lesbia victoriae	Bill	Myrcianthes sp.	13
La Tranca	Lesbia victoriae	Bill	Oxalis sp.	2
La Tranca	Lesbia victoriae	Bill	Salvia corrugata	866.5
La Tranca	Lesbia victoriae	Bill	Vallea stipularis	21
La Tranca	Lesbia victoriae	Chest-belly	Brachyotum confertum	23
La Tranca	Lesbia victoriae	Chest-belly	Salvia corrugata	13
La Tranca	Metallura tyrianthina	Base of the bill	Axinaea merianiae	4
La Tranca	Metallura tyrianthina	Base of the bill	Bomarea uncifolia	3
La Tranca	Metallura tyrianthina	Base of the bill	Brachyotum confertum	256
La Tranca	Metallura tyrianthina	Base of the bill	Centropogon sp.	10
La Tranca	Metallura tyrianthina	Base of the bill	Critoniopsis sp.	1
La Tranca	Metallura tyrianthina	Base of the bill	Gaiadendron punctatum	2
La Tranca	Metallura tyrianthina	Base of the bill	Gaultheria reticulata	3
La Tranca	Metallura tyrianthina	Base of the bill	Macleania rupestris	5
La Tranca	Metallura tyrianthina	Base of the bill	Myrcianthes sp.	1.5
La Tranca	Metallura tyrianthina	Base of the bill	Oreocallis grandiflora	6
La Tranca	Metallura tyrianthina	Base of the bill	Salvia corrugata	68
La Tranca	Metallura tyrianthina	Base of the bill	Siegiesbeckia mandoni	2
La Tranca	Metallura tyrianthina	Base of the bill	Tillandsia stenoura	2
La Tranca	Metallura tyrianthina	Base of the bill	Vallea stipularis	44
La Tranca	Metallura tyrianthina	Base of the bill	Viola arguta	1
La Tranca	Metallura tyrianthina	Forehead	Axinaea merianiae	3.5
La Tranca	Metallura tyrianthina	Forehead	Brachyotum confertum	70
La Tranca	Metallura tyrianthina	Forehead	Centropogon sp.	20
La Tranca	Metallura tyrianthina	Forehead	Gaiadendron punctatum	1
La Tranca	Metallura tyrianthina	Forehead	Macleania rupestris	1
La Tranca	Metallura tyrianthina	Forehead	Myrcianthes sp.	7
La Tranca	Metallura tyrianthina	Forehead	Oreocallis grandiflora	1
La Tranca	Metallura tyrianthina	Forehead	Salvia corrugata	5
La Tranca	Metallura tyrianthina	Forehead	Tillandsia buseri	1
La Tranca	Metallura tyrianthina	Forehead	Tristerix longebracteatus	1
La Tranca	Metallura tyrianthina	Forehead	Vallea stipularis	56.5
La Tranca	Metallura tyrianthina	Forehead	Viola arguta	1
La Tranca	Metallura tyrianthina	Throat	Axinaea merianiae	1
La Tranca	Metallura tyrianthina	Throat	Brachyotum confertum	206
La Tranca	Metallura tyrianthina	Throat	Centropogon sp.	32
La Tranca	Metallura tyrianthina	Throat	Gaiadendron punctatum	2
La Tranca	Metallura tyrianthina	Throat	Gaultheria reticulata	2
La Tranca	Metallura tyrianthina	Throat	Macleania rupestris	5
La Tranca	Metallura tyrianthina	Throat	Myrcianthes sp.	11
La Tranca	Metallura tyrianthina	Throat	Oreocallis grandiflora	2
La Tranca	Metallura tyrianthina	Throat	Rubus floribundus	6
La Tranca	Metallura tyrianthina	Throat	Salvia corrugata	14
La Tranca	Metallura tyrianthina	Throat	Solanum sp.	1
La Tranca	Metallura tyrianthina	Throat	Tillandsia stenoura	2
La Tranca	Metallura tyrianthina	Throat	Vallea stipularis	196
La Tranca	Metallura tyrianthina	Throat	Viola arguta	2
La Tranca	Metallura tyrianthina	Bill	Axinaea merianiae	1
La Tranca	Metallura tyrianthina	Bill	Brachyotum confertum	14.5
La Tranca	Metallura tyrianthina	Bill	Centropogon sp.	1
La Tranca	Metallura tyrianthina	Bill	Gaiadendron punctatum	3
La Tranca	Metallura tyrianthina	Bill	Gaultheria reticulata	3
La Tranca	Metallura tyrianthina	Bill	Macleania rupestris	5
La Tranca	Metallura tyrianthina	Bill	Myrcianthes sp.	2
La Tranca	Metallura tyrianthina	Bill	Salvia corrugata	11.5
La Tranca	Metallura tyrianthina	Bill	Siegiesbeckia mandoni	1
La Tranca	Metallura tyrianthina	Bill	Tillandsia stenoura	2
La Tranca	Metallura tyrianthina	Bill	Vallea stipularis	6
La Tranca	Metallura tyrianthina	Bill	Viola arguta	18.5
La Tranca	Metallura tyrianthina	Chest-belly	Axinaea merianiae	1
La Tranca	Metallura tyrianthina	Chest-belly	Brachyotum confertum	37
La Tranca	Metallura tyrianthina	Chest-belly	Centropogon sp.	2
La Tranca	Metallura tyrianthina	Chest-belly	Gaiadendron punctatum	1
La Tranca	Metallura tyrianthina	Chest-belly	Macleania rupestris	1
La Tranca	Metallura tyrianthina	Chest-belly	Myrcianthes sp.	2
La Tranca	Metallura tyrianthina	Chest-belly	Oreocallis grandiflora	4
La Tranca	Metallura tyrianthina	Chest-belly	Salvia corrugata	3
La Tranca	Metallura tyrianthina	Chest-belly	Tillandsia stenoura	1
La Tranca	Metallura tyrianthina	Chest-belly	Vallea stipularis	14
